# Supplementary material for: Development of Ogura CMS Fertility-Restored Interspecific Hybrids for Use in Cytoplasm Replacement of Golden-Heart Materials in Brassica rapa
Source: Genes (Basel). 2023 Aug 11;14(8):1613. doi: 10.3390/genes14081613 (PMC10454034; doi:10.3390/genes14081613)
Supplement: Supplementary file 1 [file genes-14-01613-s001.zip]

Archive with 1 entries (1 files):
- genes-2519275-supplementary.xlsx
