# Supplementary material for: Development of Ogura CMS Fertility-Restored Interspecific Hybrids for Use in Cytoplasm Replacement of Golden-Heart Materials in Brassica rapa
Source: Genes (Basel). 2023 Aug 11;14(8):1613. doi: 10.3390/genes14081613 (PMC10454034; doi:10.3390/genes14081613)
Supplement: Supplementary file 1 [file genes-14-01613-s001.zip › genes-2519275-supplementary.xlsx]

## Sheet: Sheet1
Table S1. Information of primers used in this article
Name of primer	Name of gene	References	Fragment size (bp)	Primer sequence (5’-3’)	Other information
Bio17F	GOLDEN	Zhang et al., 2022		CGGAGGCTAAGAATACAACAACGGATTAGAAACACAG
Bio17R1			606	CAAGTCAGCTATA TCTCTTGCAAAGAATCCAGTC
Bio17R2			268	CTAGTAGGCCACCGAAGAGGATG ATCCCAGCAATG
BnRfo-AS2F	Rfo	Hu et al., 2008		CATGCTTCGATCTCGTCCTTTA
BnRfo-AS2R			400	TACGACATTGGGCCTACATGTC
orf138_F	orf138	Wang et al.,2021		CCATATTTGGCTAAGCTGGTTTTCT	ogura CMS
orf138_R			300	TATCATCTCGGTCCATTGTCCAC
orf222_F	orf222			ATGCCTCAACTGGATAAATTCACTT	Nap CMS
orf222_R			700	TCATCGAAATAGATCRAGKATYTC
orf224_F	orf224			AAATCGATGCCTCAACTGGATAAATTC	Pol CMS
orf224_R			700	CCCAAGCTTCAGCGAAAGAGATCAAGGAT
